# Supplementary material for: Stomoxys Species Richness and Apparent Densities at Different Land-Use Setups in North-Eastern KwaZulu-Natal Province, South Africa
Source: Insects. 2025 Oct 15;16(10):1049. doi: 10.3390/insects16101049 (PMC12564159; doi:10.3390/insects16101049)
Supplement: Supplementary file 1 [file insects-16-01049-s001.zip]

Archive with 1 entries (1 files):
- insects-3837616-supplementary.pdf
